# Supplementary material for: Cholera outbreak in some communities in North-East Nigeria, 2019: an unmatched case–control study
Source: BMC Public Health. 2023 Mar 7;23:446. doi: 10.1186/s12889-023-15332-4 (PMC9993589; doi:10.1186/s12889-023-15332-4)
Supplement: Supplementary file 1 — Additional file 1. [file 12889_2023_15332_MOESM1_ESM.xlsx]

## Sheet: Sheet1
Gender	GenderRC	Age (years)	AgeRC	Marital status	Marital statusRC	Occupation	OccupationRC	Did you travel anywher in the 10 days before illness	Did you travel anywhere in the 10 dayRC	Contact with diahhea patient	Contact with diarrheic patientRC	Did you attend any gathering or event	Did you attend any gathering or eventRC	Type of drinking water	Type of drinking waterRC	Where do you shop for fruits or vegetables	Where do you shop for fruits and vegetablesRC	Did you eat food /water from food seller	Did you eat food/water from food sellersRC	How is refuse being disposed off	How is refuse being disposed offRC	Disease presence
Female	2	21 and above	1	Married	1	None	3	Yes	2	Yes	2	Yes	2	Well	2	Market	3	FoodSellers	2	BackyardBush	4	1
Female	2	06-20 years	2	Single	2	None	3	No	1	Do not Know	3	No	1	BoreholeTap water	1	Do not remember	1	None	1	Burning	1	1
Female	2	06-20 years	2	Single	2	None	3	No	1	No	1	No	1	Well	2	Do not remember	1	None	1	Bush	3	1
Female	2	21 and above	1	Married	1	None	3	Yes	2	Yes	2	Yes	2	Well	2	Do not remember	1	Neighbours	3	BackyardBush	4	1
Female	2	21 and above	1	Married	1	None	3	No	1	No	1	No	1	BoreholeTap water	1	Do not remember	1	None	1	Backyard	2	1
Male	1	21 and above	1	Single	2	None	3	Yes	2	Do not Know	3	Yes	2	Well	2	Market	3	FoodSellers	2	BackyardBush	4	1
Male	1	06-20 years	2	Single	2	None	3	Yes	2	Yes	2	Yes	2	Well	2	Market	3	FoodSellers	2	BackyardBush	4	1
Female	2	21 and above	1	Single	2	None	3	Yes	2	No	1	Yes	2	Well	2	Do not remember	1	None	1	Bush	3	1
Female	2	21 and above	1	Married	1	None	3	Yes	2	Yes	2	No	1	Well	2	Market	3	Both	4	BackyardBush	4	1
Female	2	06-20 years	2	Single	2	None	3	Yes	2	Yes	2	Yes	2	Well	2	Market	3	FoodSellers	2	BackyardBush	4	1
Female	2	06-20 years	2	Single	2	None	3	Yes	2	Yes	2	Yes	2	Well	2	Market	3	FoodSellers	2	BackyardBush	4	1
Female	2	21 and above	1	Married	1	None	3	Yes	2	Yes	2	Yes	2	Well	2	Market	3	Neighbours	3	BackyardBush	4	1
Female	2	06-20 years	2	Single	2	None	3	Yes	2	Yes	2	No	1	Well	2	Market	3	Neighbours	3	Backyard	2	1
Male	1	21 and above	1	Married	1	None	3	Yes	2	No	1	Yes	2	Well	2	Market	3	FoodSellers	2	BackyardBush	4	1
Female	2	21 and above	1	Married	1	None	3	Yes	2	Do not Know	3	No	1	Well	2	Market	3	Neighbours	3	Bush	3	1
Female	2	06-20 years	2	Single	2	None	3	No	1	No	1	No	1	Well	2	Market	3	None	1	Backyard	2	1
Female	2	06-20 years	2	Single	2	None	3	No	1	No	1	No	1	Well	2	Do not remember	1	None	1	Backyard	2	1
Female	2	21 and above	1	Single	2	None	3	No	1	No	1	No	1	Well	2	Market	3	None	1	Backyard	2	1
Male	1	06-20 years	2	Single	2	None	3	No	1	No	1	No	1	Well	2	Market	3	None	1	Backyard	2	1
Female	2	21 and above	1	Married	1	None	3	Yes	2	No	1	Yes	2	Well	2	Market	3	None	1	Backyard	2	1
Male	1	21 and above	1	Single	2	Civil servant/Business	1	No	1	No	1	No	1	Well	2	Market	3	None	1	Backyard	2	1
Female	2	06-20 years	2	Single	2	Civil servant/Business	1	No	1	No	1	No	1	Well	2	Market	3	FoodSellers	2	Backyard	2	1
Female	2	06-20 years	2	Single	2	Civil servant/Business	1	No	1	No	1	No	1	Well	2	Market	3	None	1	Backyard	2	1
Female	2	06-20 years	2	Single	2	None	3	No	1	No	1	No	1	Well	2	Market	3	None	1	Backyard	2	1
Male	1	06-20 years	2	Single	2	None	3	No	1	No	1	No	1	Well	2	Market	3	None	1	Backyard	2	1
Female	2	21 and above	1	Single	2	Civil servant/Business	1	No	1	No	1	No	1	Well	2	Market	3	None	1	Burning	1	1
Male	1	21 and above	1	Single	2	None	3	Yes	2	Yes	2	Yes	2	Well	2	Market	3	Neighbours	3	BackyardBush	4	1
Female	2	06-20 years	2	Single	2	None	3	Yes	2	Yes	2	No	1	Well	2	Market	3	Neighbours	3	Backyard	2	1
Female	2	06-20 years	2	Married	1	None	3	Yes	2	No	1	Yes	2	Well	2	Market	3	FoodSellers	2	BackyardBush	4	1
Female	2	21 and above	1	Married	1	None	3	Yes	2	Do not Know	3	No	1	Well	2	Market	3	Neighbours	3	Bush	3	1
Female	2	06-20 years	2	Single	2	None	3	No	1	No	1	No	1	Well	2	Market	3	None	1	Backyard	2	1
Female	2	06-20 years	2	Single	2	None	3	No	1	No	1	No	1	Well	2	Do not remember	1	None	1	Backyard	2	1
Female	2	06-20 years	2	Single	2	None	3	No	1	No	1	No	1	Well	2	Market	3	None	1	Backyard	2	1
Female	2	21 and above	1	Married	1	Civil servant/Business	1	No	1	No	1	No	1	Well	2	Market	3	None	1	Backyard	2	1
Female	2	06-20 years	2	Single	2	None	3	Yes	2	No	1	Yes	2	Well	2	Market	3	None	1	Backyard	2	1
Female	2	21 and above	1	Single	2	None	3	No	1	No	1	No	1	Well	2	Market	3	None	1	Backyard	2	1
Male	1	06-20 years	2	Single	2	None	3	No	1	Do not Know	3	Yes	2	Well	2	Market	3	Both	4	Bush	3	1
Female	2	06-20 years	2	Single	2	None	3	Yes	2	Yes	2	Yes	2	Well	2	Do not remember	1	Both	4	Backyard	2	1
Female	2	21 and above	1	Married	1	None	3	Yes	2	Do not Know	3	Yes	2	Well	2	Road side	2	Neighbours	3	BackyardBush	4	1
Female	2	06-20 years	2	Single	2	None	3	No	1	No	1	No	1	BoreholeTap water	1	Market	3	Both	4	BackyardBush	4	1
Male	1	21 and above	1	Single	2	None	3	Yes	2	Do not Know	3	No	1	Well	2	Market	3	Both	4	BackyardBush	4	1
Male	1	06-20 years	2	Single	2	None	3	Yes	2	Do not Know	3	Yes	2	Well	2	Market	3	FoodSellers	2	Burning	1	1
Female	2	06-20 years	2	Single	2	Student	2	No	1	No	1	Yes	2	Well	2	Road side	2	Neighbours	3	BackyardBush	4	1
Female	2	21 and above	1	Married	1	None	3	No	1	Do not Know	3	No	1	Well	2	Market	3	Neighbours	3	BackyardBush	4	1
Male	1	06-20 years	2	Single	2	None	3	No	1	No	1	No	1	Well	2	Market	3	Neighbours	3	BackyardBush	4	1
Male	1	21 and above	1	Single	2	Student	2	No	1	No	1	No	1	Well	2	Road side	2	Both	4	BackyardBush	4	1
Male	1	21 and above	1	Single	2	Student	2	No	1	No	1	Yes	2	BoreholeTap water	1	Market	3	Both	4	BackyardBush	4	1
Male	1	06-20 years	2	Single	2	None	3	No	1	Do not Know	3	No	1	BoreholeTap water	1	Road side	2	Neighbours	3	Bush	3	1
Female	2	21 and above	1	Married	1	None	3	No	1	Do not Know	3	Yes	2	BoreholeTap water	1	Market	3	Neighbours	3	BackyardBush	4	1
Male	1	06-20 years	2	Single	2	Student	2	Yes	2	Yes	2	Yes	2	Well	2	Road side	2	Both	4	BackyardBush	4	1
Female	2	06-20 years	2	Single	2	None	3	No	1	Do not Know	3	Yes	2	BoreholeTap water	1	Market	3	Both	4	BackyardBush	4	1
Female	2	06-20 years	2	Single	2	Student	2	No	1	Do not Know	3	Yes	2	Well	2	Market	3	Both	4	BackyardBush	4	1
Male	1	21 and above	1	Single	2	Student	2	Yes	2	Do not Know	3	Yes	2	BoreholeTap water	1	Road side	2	Both	4	BackyardBush	4	1
Female	2	06-20 years	2	Single	2	None	3	No	1	No	1	No	1	BoreholeTap water	1	Market	3	Both	4	BackyardBush	4	1
Female	2	21 and above	1	Married	1	Student	2	No	1	No	1	No	1	BoreholeTap water	1	Market	3	None	1	Backyard	2	1
Male	1	21 and above	1	Married	1	None	3	No	1	No	1	No	1	Well	2	Market	3	FoodSellers	2	Backyard	2	1
Male	1	21 and above	1	Single	2	Student	2	No	1	No	1	No	1	BoreholeTap water	1	Market	3	None	1	Backyard	2	1
Female	2	06-20 years	2	Single	2	Student	2	Yes	2	No	1	No	1	Well	2	Market	3	None	1	Backyard	2	1
Female	2	21 and above	1	Single	2	Student	2	No	1	No	1	No	1	Well	2	Market	3	None	1	Backyard	2	1
Female	2	06-20 years	2	Single	2	Student	2	No	1	No	1	No	1	Well	2	Market	3	None	1	Burning	1	1
Male	1	06-20 years	2	Single	2	Student	2	Yes	2	Yes	2	Yes	2	BoreholeTap water	1	Market	3	Neighbours	3	BackyardBush	4	1
Female	2	21 and above	1	Married	1	Student	2	No	1	Yes	2	No	1	BoreholeTap water	1	Market	3	Neighbours	3	Backyard	2	1
Male	1	21 and above	1	Single	2	Student	2	No	1	No	1	Yes	2	BoreholeTap water	1	Market	3	FoodSellers	2	BackyardBush	4	1
Male	1	06-20 years	2	Single	2	Student	2	No	1	Do not Know	3	No	1	BoreholeTap water	1	Market	3	Neighbours	3	Bush	3	1
Male	1	06-20 years	2	Single	2	Civil servant/Business	1	No	1	No	1	No	1	Well	2	Market	3	None	1	Backyard	2	1
Male	1	21 and above	1	Single	2	Student	2	Yes	2	No	1	No	1	Well	2	Do not remember	1	None	1	Backyard	2	1
Female	2	06-20 years	2	Single	2	None	3	No	1	No	1	No	1	Well	2	Market	3	None	1	Backyard	2	1
Male	1	21 and above	1	Single	2	Student	2	No	1	No	1	No	1	Well	2	Market	3	None	1	Backyard	2	1
Female	2	21 and above	1	Married	1	Civil servant/Business	1	Yes	2	No	1	Yes	2	Well	2	Market	3	None	1	Backyard	2	1
Male	1	06-20 years	2	Single	2	None	3	No	1	No	1	No	1	BoreholeTap water	1	Market	3	None	1	Backyard	2	1
Male	1	06-20 years	2	Single	2	Student	2	No	1	Do not Know	3	Yes	2	BoreholeTap water	1	Market	3	Both	4	Bush	3	1
Male	1	06-20 years	2	Single	2	Student	2	No	1	Yes	2	Yes	2	Well	2	Do not remember	1	Both	4	Backyard	2	1
Female	2	21 and above	1	Single	2	Student	2	No	1	Do not Know	3	Yes	2	Well	2	Road side	2	Neighbours	3	BackyardBush	4	1
Male	1	21 and above	1	Single	2	Student	2	Yes	2	No	1	No	1	BoreholeTap water	1	Market	3	Both	4	BackyardBush	4	1
Female	2	21 and above	1	Married	1	Civil servant/Business	1	No	1	Do not Know	3	No	1	BoreholeTap water	1	Market	3	Both	4	BackyardBush	4	1
Female	2	21 and above	1	Married	1	Civil servant/Business	1	No	1	Do not Know	3	Yes	2	Well	2	Market	3	FoodSellers	2	Burning	1	1
Female	2	21 and above	1	Married	1	Civil servant/Business	1	Yes	2	No	1	Yes	2	BoreholeTap water	1	Road side	2	Neighbours	3	BackyardBush	4	1
Male	1	21 and above	1	Single	2	Student	2	No	1	Do not Know	3	No	1	BoreholeTap water	1	Market	3	Neighbours	3	BackyardBush	4	1
Female	2	21 and above	1	Married	1	Civil servant/Business	1	No	1	No	1	No	1	Well	2	Market	3	Neighbours	3	BackyardBush	4	1
Female	2	06-20 years	2	Single	2	Student	2	No	1	No	1	No	1	Well	2	Road side	2	Both	4	BackyardBush	4	1
Female	2	21 and above	1	Married	1	Civil servant/Business	1	No	1	No	1	Yes	2	BoreholeTap water	1	Market	3	Both	4	BackyardBush	4	1
Female	2	06-20 years	2	Single	2	Student	2	Yes	2	Do not Know	3	No	1	BoreholeTap water	1	Road side	2	Neighbours	3	Bush	3	1
Female	2	06-20 years	2	Single	2	Student	2	No	1	Do not Know	3	Yes	2	BoreholeTap water	1	Market	3	Neighbours	3	BackyardBush	4	1
Male	1	21 and above	1	Married	1	Civil servant/Business	1	No	1	Yes	2	Yes	2	BoreholeTap water	1	Road side	2	Both	4	BackyardBush	4	1
Female	2	06-20 years	2	Single	2	None	3	Yes	2	Do not Know	3	Yes	2	BoreholeTap water	1	Market	3	Both	4	BackyardBush	4	1
Female	2	21 and above	1	Married	1	None	3	No	1	Do not Know	3	Yes	2	Well	2	Market	3	Both	4	BackyardBush	4	1
Female	2	06-20 years	2	Single	2	Student	2	No	1	Do not Know	3	Yes	2	BoreholeTap water	1	Road side	2	Both	4	BackyardBush	4	1
Male	1	21 and above	1	Married	1	None	3	No	1	No	1	No	1	BoreholeTap water	1	Market	3	Both	4	BackyardBush	4	1
Female	2	21 and above	1	Married	1	Civil servant/Business	1	No	1	No	1	No	1	BoreholeTap water	1	Market	3	None	1	Backyard	2	1
Male	1	06-20 years	2	Single	2	None	3	Yes	2	No	1	No	1	Well	2	Market	3	FoodSellers	2	Backyard	2	1
Female	2	06-20 years	2	Single	2	Student	2	No	1	No	1	No	1	BoreholeTap water	1	Market	3	None	1	Backyard	2	1
Female	2	21 and above	1	Single	2	Student	2	No	1	No	1	No	1	Well	2	Market	3	None	1	Backyard	2	1
Male	1	06-20 years	2	Single	2	Student	2	Yes	2	No	1	No	1	Well	2	Market	3	None	1	Backyard	2	1
Male	1	06-20 years	2	Single	2	Student	2	No	1	No	1	No	1	Well	2	Market	3	None	1	Burning	1	1
Female	2	06-20 years	2	Single	2	Student	2	No	1	Yes	2	Yes	2	BoreholeTap water	1	Market	3	Neighbours	3	BackyardBush	4	1
Male	1	06-20 years	2	Single	2	Student	2	No	1	Yes	2	No	1	BoreholeTap water	1	Market	3	Neighbours	3	Backyard	2	1
Female	2	06-20 years	2	Single	2	Student	2	No	1	No	1	Yes	2	BoreholeTap water	1	Market	3	FoodSellers	2	BackyardBush	4	1
Female	2	06-20 years	2	Single	2	Student	2	Yes	2	Do not Know	3	No	1	BoreholeTap water	1	Market	3	Neighbours	3	Bush	3	1
Male	1	06-20 years	2	Single	2	None	3	No	1	No	1	No	1	Well	2	Market	3	None	1	Backyard	2	1
Male	1	21 and above	1	Married	1	Civil servant/Business	1	No	1	No	1	No	1	Well	2	Do not remember	1	None	1	Backyard	2	1
Male	1	06-20 years	2	Single	2	Student	2	Yes	2	No	1	No	1	Well	2	Market	3	None	1	Backyard	2	1
Female	2	21 and above	1	Married	1	None	3	No	1	No	1	No	1	Well	2	Market	3	None	1	Backyard	2	1
Male	1	21 and above	1	Married	1	Civil servant/Business	1	No	1	No	1	Yes	2	Well	2	Market	3	None	1	Backyard	2	1
Male	1	06-20 years	2	Single	2	Civil servant/Business	1	No	1	No	1	No	1	BoreholeTap water	1	Market	3	None	1	Backyard	2	1
Male	1	21 and above	1	Single	2	Student	2	No	1	Do not Know	3	Yes	2	BoreholeTap water	1	Market	3	Both	4	Bush	3	1
Female	2	06-20 years	2	Single	2	None	3	Yes	2	Yes	2	Yes	2	Well	2	Do not remember	1	Both	4	Backyard	2	1
Male	1	21 and above	1	Single	2	Student	2	No	1	No	1	Yes	2	Well	2	Market	3	None	1	Backyard	2	1
Female	2	21 and above	1	Married	1	Civil servant/Business	1	No	1	No	1	No	1	BoreholeTap water	1	Market	3	None	1	Backyard	2	1
Male	1	06-20 years	2	Single	2	None	3	No	1	Do not Know	3	Yes	2	BoreholeTap water	1	Market	3	Both	4	Bush	3	1
Male	1	06-20 years	2	Single	2	Student	2	Yes	2	Yes	2	Yes	2	Well	2	Do not remember	1	Both	4	Backyard	2	1
Female	2	06-20 years	2	Single	2	None	3	No	1	No	1	No	1	Well	2	Market	3	FoodSellers	2	Bush	3	0
Female	2	21 and above	1	Married	1	None	3	No	1	No	1	No	1	BoreholeTap water	1	Market	3	Neighbours	3	Backyard	2	0
Female	2	06-20 years	2	Single	2	Student	2	No	1	Yes	2	No	1	BoreholeTap water	1	Do not remember	1	Neighbours	3	Bush	3	0
Male	1	21 and above	1	Married	1	None	3	No	1	Do not Know	3	No	1	BoreholeTap water	1	Do not remember	1	Neighbours	3	Bush	3	0
Female	2	21 and above	1	Married	1	Civil servant/Business	1	No	1	Yes	2	Yes	2	BoreholeTap water	1	Market	3	Neighbours	3	Burning	1	0
Female	2	21 and above	1	Married	1	Civil servant/Business	1	No	1	Yes	2	No	1	BoreholeTap water	1	Market	3	Neighbours	3	Bush	3	0
Male	1	21 and above	1	Married	1	Civil servant/Business	1	No	1	No	1	No	1	BoreholeTap water	1	Do not remember	1	Neighbours	3	Burning	1	0
Female	2	21 and above	1	Married	1	Civil servant/Business	1	No	1	Yes	2	No	1	Well	2	Market	3	Neighbours	3	Bush	3	0
Female	2	21 and above	1	Married	1	None	3	No	1	Yes	2	No	1	BoreholeTap water	1	Do not remember	1	FoodSellers	2	Backyard	2	0
Female	2	21 and above	1	Married	1	None	3	No	1	Yes	2	No	1	Well	2	Market	3	Both	4	Bush	3	0
Male	1	21 and above	1	Married	1	Civil servant/Business	1	No	1	Yes	2	No	1	BoreholeTap water	1	Market	3	FoodSellers	2	Bush	3	0
Male	1	21 and above	1	Married	1	Civil servant/Business	1	No	1	Yes	2	No	1	BoreholeTap water	1	Market	3	FoodSellers	2	Backyard	2	0
Female	2	21 and above	1	Single	2	Civil servant/Business	1	No	1	No	1	No	1	Well	2	Do not remember	1	None	1	Backyard	2	0
Female	2	21 and above	1	Married	1	None	3	No	1	No	1	No	1	BoreholeTap water	1	Market	3	None	1	Bush	3	0
Male	1	21 and above	1	Married	1	Civil servant/Business	1	Yes	2	No	1	No	1	Well	2	Market	3	FoodSellers	2	Backyard	2	0
Female	2	21 and above	1	Married	1	Civil servant/Business	1	No	1	No	1	No	1	Well	2	Market	3	Neighbours	3	Backyard	2	0
Female	2	21 and above	1	Married	1	Civil servant/Business	1	No	1	Yes	2	No	1	BoreholeTap water	1	Market	3	Neighbours	3	Backyard	2	0
Female	2	21 and above	1	Married	1	Civil servant/Business	1	No	1	Yes	2	No	1	BoreholeTap water	1	Market	3	None	1	Bush	3	0
Female	2	21 and above	1	Married	1	Civil servant/Business	1	No	1	No	1	No	1	BoreholeTap water	1	Do not remember	1	Neighbours	3	Backyard	2	0
Male	1	06-20 years	2	Single	2	Civil servant/Business	1	No	1	Yes	2	No	1	BoreholeTap water	1	Road side	2	FoodSellers	2	Bush	3	0
Male	1	21 and above	1	Married	1	Civil servant/Business	1	Yes	2	Yes	2	No	1	BoreholeTap water	1	Do not remember	1	None	1	Backyard	2	0
Male	1	21 and above	1	Married	1	Civil servant/Business	1	No	1	No	1	No	1	BoreholeTap water	1	Road side	2	Both	4	Bush	3	0
Female	2	21 and above	1	Married	1	None	3	Yes	2	Yes	2	Yes	2	BoreholeTap water	1	Do not remember	1	None	1	Backyard	2	0
Male	1	06-20 years	2	Single	2	Civil servant/Business	1	Yes	2	No	1	No	1	Well	2	Market	3	None	1	Backyard	2	0
Female	2	21 and above	1	Married	1	Civil servant/Business	1	Yes	2	No	1	No	1	BoreholeTap water	1	Market	3	None	1	Bush	3	0
Male	1	21 and above	1	Married	1	Civil servant/Business	1	No	1	No	1	No	1	Well	2	Market	3	None	1	Bush	3	0
Female	2	06-20 years	2	Single	2	Student	2	No	1	No	1	No	1	Well	2	Market	3	Neighbours	3	Backyard	2	0
Female	2	21 and above	1	Married	1	None	3	No	1	No	1	No	1	BoreholeTap water	1	Market	3	FoodSellers	2	Backyard	2	0
Female	2	06-20 years	2	Single	2	Student	2	No	1	No	1	No	1	Well	2	Market	3	None	1	Backyard	2	0
Female	2	21 and above	1	Single	2	Student	2	No	1	No	1	No	1	BoreholeTap water	1	Market	3	FoodSellers	2	Backyard	2	0
Female	2	21 and above	1	Single	2	Civil servant/Business	1	No	1	No	1	No	1	BoreholeTap water	1	Market	3	None	1	Backyard	2	0
Male	1	21 and above	1	Single	2	None	3	No	1	No	1	No	1	BoreholeTap water	1	Market	3	FoodSellers	2	Backyard	2	0
Female	2	06-20 years	2	Single	2	Student	2	No	1	No	1	No	1	BoreholeTap water	1	Market	3	None	1	Backyard	2	0
Male	1	21 and above	1	Married	1	Civil servant/Business	1	No	1	No	1	No	1	Well	2	Market	3	Neighbours	3	Backyard	2	0
Female	2	21 and above	1	Married	1	None	3	No	1	No	1	No	1	BoreholeTap water	1	Market	3	FoodSellers	2	Bush	3	0
Male	1	21 and above	1	Single	2	Civil servant/Business	1	No	1	No	1	No	1	Well	2	Market	3	Both	4	Backyard	2	0
Male	1	21 and above	1	Single	2	Civil servant/Business	1	No	1	No	1	No	1	Well	2	Market	3	None	1	Backyard	2	0
Female	2	21 and above	1	Married	1	None	3	No	1	No	1	No	1	Well	2	Market	3	None	1	Burning	1	0
Female	2	21 and above	1	Married	1	None	3	No	1	No	1	No	1	BoreholeTap water	1	Market	3	Neighbours	3	Backyard	2	0
Female	2	21 and above	1	Married	1	None	3	No	1	No	1	No	1	Well	2	Market	3	Neighbours	3	Backyard	2	0
Female	2	06-20 years	2	Single	2	Student	2	No	1	No	1	No	1	Well	2	Market	3	None	1	Backyard	2	0
Male	1	21 and above	1	Married	1	Civil servant/Business	1	No	1	No	1	No	1	BoreholeTap water	1	Market	3	FoodSellers	2	Backyard	2	0
Male	1	21 and above	1	Married	1	Civil servant/Business	1	No	1	No	1	No	1	Well	2	Market	3	Neighbours	3	Backyard	2	0
Male	1	21 and above	1	Single	2	Civil servant/Business	1	No	1	No	1	No	1	BoreholeTap water	1	Market	3	Neighbours	3	Backyard	2	0
Female	2	21 and above	1	Married	1	Civil servant/Business	1	No	1	No	1	No	1	BoreholeTap water	1	Market	3	None	1	Bush	3	0
Male	1	21 and above	1	Married	1	Civil servant/Business	1	No	1	No	1	No	1	BoreholeTap water	1	Market	3	FoodSellers	2	Backyard	2	0
Male	1	21 and above	1	Married	1	Civil servant/Business	1	No	1	No	1	No	1	Well	2	Market	3	None	1	Backyard	2	0
Male	1	21 and above	1	Single	2	Civil servant/Business	1	No	1	No	1	No	1	BoreholeTap water	1	Market	3	FoodSellers	2	Backyard	2	0
Female	2	21 and above	1	Married	1	Civil servant/Business	1	No	1	No	1	No	1	BoreholeTap water	1	Market	3	FoodSellers	2	Bush	3	0
Female	2	06-20 years	2	Single	2	Student	2	No	1	No	1	No	1	BoreholeTap water	1	Market	3	FoodSellers	2	Backyard	2	0
Female	2	21 and above	1	Married	1	Civil servant/Business	1	No	1	No	1	No	1	Well	2	Market	3	None	1	Backyard	2	0
Female	2	21 and above	1	Single	2	Student	2	No	1	No	1	No	1	Well	2	Market	3	None	1	Backyard	2	0
Male	1	21 and above	1	Single	2	Student	2	No	1	No	1	No	1	BoreholeTap water	1	Market	3	None	1	Backyard	2	0
Male	1	21 and above	1	Married	1	Civil servant/Business	1	No	1	No	1	No	1	BoreholeTap water	1	Market	3	Neighbours	3	Backyard	2	0
Male	1	21 and above	1	Married	1	Civil servant/Business	1	No	1	No	1	No	1	BoreholeTap water	1	Market	3	FoodSellers	2	Backyard	2	0
Male	1	21 and above	1	Married	1	Civil servant/Business	1	No	1	No	1	No	1	BoreholeTap water	1	Market	3	FoodSellers	2	Backyard	2	0
Female	2	06-20 years	2	Single	2	None	3	No	1	No	1	No	1	BoreholeTap water	1	Market	3	None	1	Bush	3	0
Male	1	06-20 years	2	Single	2	None	3	No	1	No	1	No	1	BoreholeTap water	1	Market	3	FoodSellers	2	Backyard	2	0
Male	1	21 and above	1	Married	1	Civil servant/Business	1	No	1	No	1	No	1	Well	2	Market	3	None	1	Backyard	2	0
Female	2	06-20 years	2	Single	2	Student	2	No	1	No	1	No	1	BoreholeTap water	1	Market	3	None	1	Backyard	2	0
Male	1	21 and above	1	Married	1	Civil servant/Business	1	No	1	No	1	No	1	BoreholeTap water	1	Market	3	None	1	Backyard	2	0
Male	1	21 and above	1	Married	1	Civil servant/Business	1	No	1	No	1	No	1	Well	2	Market	3	None	1	Backyard	2	0
Female	2	06-20 years	2	Single	2	Student	2	No	1	No	1	No	1	BoreholeTap water	1	Market	3	None	1	Backyard	2	0
Male	1	06-20 years	2	Single	2	Civil servant/Business	1	No	1	No	1	No	1	Well	2	Market	3	None	1	Backyard	2	0
Male	1	21 and above	1	Married	1	Civil servant/Business	1	No	1	No	1	No	1	BoreholeTap water	1	Market	3	None	1	Backyard	2	0
Male	1	21 and above	1	Single	2	Student	2	No	1	No	1	No	1	BoreholeTap water	1	Market	3	None	1	Backyard	2	0
Male	1	21 and above	1	Single	2	Student	2	No	1	No	1	No	1	Well	2	Market	3	None	1	Backyard	2	0
Female	2	06-20 years	2	Single	2	Student	2	No	1	No	1	No	1	BoreholeTap water	1	Market	3	None	1	Backyard	2	0
Male	1	06-20 years	2	Single	2	None	3	No	1	No	1	No	1	Well	2	Market	3	None	1	Backyard	2	0
Female	2	21 and above	1	Married	1	Student	2	No	1	Do not Know	3	Yes	2	BoreholeTap water	1	Road side	2	Neighbours	3	BackyardBush	4	0
Male	1	06-20 years	2	Single	2	Student	2	Yes	2	Do not Know	3	Yes	2	BoreholeTap water	1	Market	3	Neighbours	3	Bush	3	0
Male	1	06-20 years	2	Single	2	None	3	No	1	Do not Know	3	No	1	Well	2	Market	3	FoodSellers	2	Bush	3	0
Male	1	21 and above	1	Married	1	Civil servant/Business	1	Yes	2	Yes	2	No	1	BoreholeTap water	1	Market	3	FoodSellers	2	Backyard	2	0
Female	2	21 and above	1	Married	1	Civil servant/Business	1	No	1	No	1	No	1	Well	2	Market	3	FoodSellers	2	Bush	3	0
Female	2	06-20 years	2	Single	2	None	3	No	1	No	1	No	1	Well	2	Do not remember	1	FoodSellers	2	Bush	3	0
Male	1	21 and above	1	Married	1	None	3	No	1	No	1	No	1	BoreholeTap water	1	Market	3	FoodSellers	2	Bush	3	0
Male	1	21 and above	1	Married	1	None	3	Yes	2	Yes	2	Yes	2	BoreholeTap water	1	Do not remember	1	FoodSellers	2	Burning	1	0
Female	2	06-20 years	2	Single	2	Student	2	No	1	No	1	No	1	Well	2	Road side	2	Neighbours	3	Bush	3	0
Female	2	06-20 years	2	Single	2	None	3	No	1	No	1	No	1	BoreholeTap water	1	Road side	2	FoodSellers	2	Backyard	2	0
Male	1	21 and above	1	Married	1	Civil servant/Business	1	Yes	2	Yes	2	No	1	BoreholeTap water	1	Road side	2	Neighbours	3	Burning	1	0
Male	1	06-20 years	2	Single	2	Student	2	No	1	No	1	No	1	BoreholeTap water	1	Market	3	Neighbours	3	BackyardBush	4	0
Female	2	06-20 years	2	Married	1	Student	2	No	1	No	1	No	1	BoreholeTap water	1	Market	3	FoodSellers	2	Backyard	2	0
Female	2	06-20 years	2	Single	2	Student	2	No	1	No	1	No	1	Well	2	Market	3	FoodSellers	2	Bush	3	0
Male	1	21 and above	1	Single	2	Student	2	Yes	2	No	1	Yes	2	BoreholeTap water	1	Road side	2	None	1	Bush	3	0
Female	2	06-20 years	2	Single	2	None	3	Yes	2	Do not Know	3	Yes	2	BoreholeTap water	1	Do not remember	1	Neighbours	3	Bush	3	0
Male	1	21 and above	1	Single	2	Student	2	No	1	Do not Know	3	No	1	Well	2	Do not remember	1	None	1	BackyardBush	4	0
Male	1	21 and above	1	Married	1	None	3	Yes	2	Do not Know	3	No	1	Well	2	Market	3	Both	4	Backyard	2	0
Male	1	21 and above	1	Single	2	Student	2	No	1	Yes	2	Yes	2	Well	2	Market	3	Both	4	Backyard	2	0
Male	1	21 and above	1	Single	2	Student	2	No	1	Yes	2	Yes	2	Well	2	Market	3	FoodSellers	2	Backyard	2	0
Female	2	06-20 years	2	Single	2	None	3	No	1	No	1	No	1	BoreholeTap water	1	Road side	2	Both	4	Backyard	2	0
Female	2	21 and above	1	Married	1	Civil servant/Business	1	No	1	Do not Know	3	No	1	BoreholeTap water	1	Market	3	FoodSellers	2	Burning	1	0
Male	1	06-20 years	2	Single	2	Student	2	Yes	2	Yes	2	No	1	BoreholeTap water	1	Do not remember	1	FoodSellers	2	Burning	1	0
Male	1	21 and above	1	Single	2	Student	2	No	1	No	1	Yes	2	BoreholeTap water	1	Road side	2	Neighbours	3	Burning	1	0
Female	2	21 and above	1	Single	2	Student	2	Yes	2	Do not Know	3	No	1	BoreholeTap water	1	Market	3	FoodSellers	2	Backyard	2	0
Male	1	06-20 years	2	Single	2	Student	2	No	1	Yes	2	Yes	2	BoreholeTap water	1	Market	3	Neighbours	3	Burning	1	0
Female	2	06-20 years	2	Single	2	Student	2	Yes	2	No	1	No	1	BoreholeTap water	1	Road side	2	Neighbours	3	Bush	3	0
Male	1	21 and above	1	Married	1	Civil servant/Business	1	Yes	2	No	1	Yes	2	BoreholeTap water	1	Road side	2	FoodSellers	2	Burning	1	0
Female	2	21 and above	1	Married	1	None	3	No	1	No	1	No	1	BoreholeTap water	1	Market	3	Neighbours	3	Burning	1	0
Male	1	06-20 years	2	Single	2	Civil servant/Business	1	Yes	2	No	1	Yes	2	BoreholeTap water	1	Market	3	FoodSellers	2	Backyard	2	0
Male	1	06-20 years	2	Single	2	Student	2	No	1	Yes	2	Yes	2	BoreholeTap water	1	Market	3	Neighbours	3	Bush	3	0
Male	1	21 and above	1	Single	2	Civil servant/Business	1	No	1	No	1	Yes	2	BoreholeTap water	1	Market	3	Neighbours	3	Burning	1	0
Female	2	21 and above	1	Married	1	None	3	No	1	No	1	No	1	BoreholeTap water	1	Market	3	Neighbours	3	Backyard	2	0
Male	1	21 and above	1	Married	1	Civil servant/Business	1	Yes	2	No	1	Yes	2	BoreholeTap water	1	Market	3	FoodSellers	2	Backyard	2	0
Male	1	06-20 years	2	Single	2	None	3	No	1	Yes	2	Yes	2	BoreholeTap water	1	Market	3	Neighbours	3	Bush	3	0
Female	2	21 and above	1	Married	1	None	3	No	1	No	1	Yes	2	BoreholeTap water	1	Market	3	Neighbours	3	Burning	1	0
Male	1	21 and above	1	Married	1	Civil servant/Business	1	No	1	No	1	No	1	BoreholeTap water	1	Market	3	Neighbours	3	Backyard	2	0
Male	1	06-20 years	2	Single	2	Civil servant/Business	1	Yes	2	No	1	Yes	2	BoreholeTap water	1	Market	3	FoodSellers	2	Backyard	2	0
Male	1	21 and above	1	Single	2	Civil servant/Business	1	No	1	Yes	2	Yes	2	BoreholeTap water	1	Market	3	Neighbours	3	Bush	3	0
Female	2	06-20 years	2	Single	2	None	3	No	1	No	1	Yes	2	BoreholeTap water	1	Market	3	Neighbours	3	Burning	1	0
Female	2	06-20 years	2	Single	2	Civil servant/Business	1	Yes	2	Yes	2	No	1	BoreholeTap water	1	Market	3	FoodSellers	2	BackyardBush	4	0
Female	2	21 and above	1	Single	2	Civil servant/Business	1	No	1	No	1	No	1	BoreholeTap water	1	Market	3	FoodSellers	2	BackyardBush	4	0
Male	1	06-20 years	2	Single	2	Civil servant/Business	1	No	1	No	1	No	1	BoreholeTap water	1	Market	3	FoodSellers	2	BackyardBush	4	0
Male	1	06-20 years	2	Single	2	Student	2	No	1	No	1	No	1	BoreholeTap water	1	Market	3	FoodSellers	2	BackyardBush	4	0
Female	2	06-20 years	2	Single	2	None	3	No	1	Do not Know	3	No	1	BoreholeTap water	1	Market	3	Both	4	Burning	1	0
Female	2	06-20 years	2	Single	2	None	3	No	1	Do not Know	3	No	1	BoreholeTap water	1	Market	3	Both	4	BackyardBush	4	0
Male	1	06-20 years	2	Single	2	None	3	No	1	Do not Know	3	No	1	BoreholeTap water	1	Do not remember	1	Both	4	BackyardBush	4	0
Female	2	06-20 years	2	Single	2	Student	2	Yes	2	Yes	2	No	1	BoreholeTap water	1	Market	3	FoodSellers	2	BackyardBush	4	0
Female	2	21 and above	1	Single	2	Student	2	No	1	No	1	No	1	BoreholeTap water	1	Market	3	FoodSellers	2	BackyardBush	4	0
Male	1	06-20 years	2	Single	2	Student	2	Yes	2	Yes	2	No	1	BoreholeTap water	1	Market	3	FoodSellers	2	BackyardBush	4	0
Male	1	06-20 years	2	Single	2	Student	2	Yes	2	Do not Know	3	No	1	BoreholeTap water	1	Market	3	FoodSellers	2	BackyardBush	4	0
Female	2	06-20 years	2	Single	2	Student	2	No	1	No	1	No	1	BoreholeTap water	1	Market	3	FoodSellers	2	BackyardBush	4	0
Male	1	06-20 years	2	Single	2	Student	2	Yes	2	Yes	2	No	1	BoreholeTap water	1	Market	3	FoodSellers	2	BackyardBush	4	0
Female	2	06-20 years	2	Single	2	Student	2	No	1	No	1	No	1	BoreholeTap water	1	Do not remember	1	Neighbours	3	BackyardBush	4	0
Female	2	06-20 years	2	Single	2	Student	2	No	1	No	1	No	1	BoreholeTap water	1	Do not remember	1	Neighbours	3	BackyardBush	4	0
Male	1	06-20 years	2	Single	2	None	3	No	1	Do not Know	3	No	1	BoreholeTap water	1	Do not remember	1	None	1	BackyardBush	4	0
Female	2	06-20 years	2	Single	2	Student	2	No	1	No	1	No	1	BoreholeTap water	1	Market	3	FoodSellers	2	BackyardBush	4	0
Female	2	06-20 years	2	Single	2	None	3	No	1	No	1	No	1	BoreholeTap water	1	Market	3	FoodSellers	2	BackyardBush	4	0
Male	1	06-20 years	2	Single	2	Student	2	No	1	No	1	No	1	BoreholeTap water	1	Market	3	FoodSellers	2	BackyardBush	4	0
Male	1	06-20 years	2	Single	2	Student	2	No	1	No	1	No	1	BoreholeTap water	1	Market	3	FoodSellers	2	BackyardBush	4	0
Male	1	06-20 years	2	Single	2	Student	2	Yes	2	Yes	2	Yes	2	BoreholeTap water	1	Market	3	FoodSellers	2	BackyardBush	4	0
Female	2	06-20 years	2	Single	2	Student	2	Yes	2	Yes	2	Yes	2	BoreholeTap water	1	Market	3	FoodSellers	2	BackyardBush	4	0
Female	2	06-20 years	2	Single	2	Student	2	Yes	2	Yes	2	Yes	2	BoreholeTap water	1	Market	3	FoodSellers	2	BackyardBush	4	0
Male	1	06-20 years	2	Single	2	Student	2	Yes	2	Yes	2	Yes	2	BoreholeTap water	1	Market	3	FoodSellers	2	BackyardBush	4	0
Female	2	06-20 years	2	Single	2	Student	2	No	1	No	1	No	1	BoreholeTap water	1	Market	3	FoodSellers	2	BackyardBush	4	0
Male	1	06-20 years	2	Single	2	Student	2	No	1	No	1	No	1	BoreholeTap water	1	Do not remember	1	FoodSellers	2	BackyardBush	4	0
Male	1	06-20 years	2	Single	2	Student	2	Yes	2	Yes	2	No	1	BoreholeTap water	1	Market	3	FoodSellers	2	BackyardBush	4	0
Female	2	06-20 years	2	Single	2	Student	2	Yes	2	Yes	2	No	1	BoreholeTap water	1	Market	3	FoodSellers	2	BackyardBush	4	0
Female	2	06-20 years	2	Single	2	Student	2	Yes	2	Yes	2	No	1	BoreholeTap water	1	Market	3	FoodSellers	2	BackyardBush	4	0
Female	2	06-20 years	2	Single	2	Student	2	Yes	2	Yes	2	Yes	2	Well	2	Do not remember	1	FoodSellers	2	Burning	1	0
Female	2	21 and above	1	Married	1	Civil servant/Business	1	Yes	2	Yes	2	Yes	2	Well	2	Market	3	FoodSellers	2	BackyardBush	4	0
Female	2	06-20 years	2	Single	2	Student	2	Yes	2	Yes	2	Yes	2	BoreholeTap water	1	Market	3	FoodSellers	2	BackyardBush	4	0
Female	2	06-20 years	2	Single	2	Student	2	Yes	2	Yes	2	Yes	2	BoreholeTap water	1	Do not remember	1	None	1	BackyardBush	4	0
Male	1	21 and above	1	Single	2	Student	2	Yes	2	Yes	2	Yes	2	Well	2	Do not remember	1	Neighbours	3	BackyardBush	4	0
Male	1	06-20 years	2	Single	2	Student	2	No	1	No	1	No	1	Well	2	Do not remember	1	FoodSellers	2	BackyardBush	4	0
Female	2	21 and above	1	Married	1	Civil servant/Business	1	No	1	Yes	2	No	1	Well	2	Do not remember	1	None	1	BackyardBush	4	0
Female	2	06-20 years	2	Single	2	Student	2	No	1	Yes	2	Yes	2	Well	2	Market	3	Neighbours	3	Backyard	2	0
Female	2	21 and above	1	Married	1	None	3	No	1	Yes	2	Yes	2	BoreholeTap water	1	Market	3	None	1	Backyard	2	0
Male	1	21 and above	1	Married	1	Civil servant/Business	1	No	1	Yes	2	No	1	Well	2	Market	3	FoodSellers	2	Backyard	2	0
Male	1	21 and above	1	Single	2	Student	2	No	1	Yes	2	Yes	2	Well	2	Market	3	None	1	Burning	1	0
Female	2	06-20 years	2	Single	2	Student	2	No	1	No	1	No	1	Well	2	Do not remember	1	Neighbours	3	Backyard	2	0
Male	1	06-20 years	2	Single	2	Student	2	Yes	2	Yes	2	Yes	2	Well	2	Market	3	FoodSellers	2	Burning	1	0
Female	2	06-20 years	2	Single	2	Student	2	No	1	Yes	2	Yes	2	Well	2	Market	3	FoodSellers	2	Burning	1	0
Female	2	21 and above	1	Married	1	None	3	Yes	2	Do not Know	3	Yes	2	Well	2	Market	3	Neighbours	3	Bush	3	0
Female	2	21 and above	1	Single	2	Student	2	Yes	2	Do not Know	3	Yes	2	Well	2	Road side	2	Neighbours	3	Bush	3	0
Male	1	21 and above	1	Married	1	Civil servant/Business	1	Yes	2	Do not Know	3	Yes	2	Well	2	Market	3	Both	4	Burning	1	0
Male	1	06-20 years	2	Single	2	None	3	No	1	Do not Know	3	No	1	Well	2	Market	3	Neighbours	3	Bush	3	0
Female	2	21 and above	1	Married	1	None	3	No	1	No	1	No	1	BoreholeTap water	1	Market	3	Both	4	BackyardBush	4	0
Male	1	21 and above	1	Married	1	Civil servant/Business	1	No	1	Yes	2	No	1	Well	2	Market	3	None	1	Backyard	2	0
Male	1	06-20 years	2	Single	2	Civil servant/Business	1	Yes	2	No	1	No	1	Well	2	Market	3	FoodSellers	2	Burning	1	0
Male	1	21 and above	1	Single	2	Student	2	No	1	No	1	No	1	Well	2	Market	3	Neighbours	3	BackyardBush	4	0
Female	2	06-20 years	2	Single	2	None	3	No	1	Do not Know	3	No	1	BoreholeTap water	1	Market	3	Neighbours	3	Backyard	2	0
Male	1	21 and above	1	Single	2	Student	2	No	1	No	1	Yes	2	Well	2	Market	3	FoodSellers	2	Burning	1	0
Female	2	21 and above	1	Married	1	Civil servant/Business	1	Yes	2	Do not Know	3	No	1	Well	2	Market	3	Neighbours	3	Backyard	2	0
Male	1	06-20 years	2	Single	2	None	3	No	1	Do not Know	3	No	1	Well	2	Market	3	Neighbours	3	Bush	3	0
Male	1	06-20 years	2	Single	2	None	3	No	1	Yes	2	Yes	2	BoreholeTap water	1	Market	3	FoodSellers	2	BackyardBush	4	0
Male	1	06-20 years	2	Single	2	Student	2	No	1	Yes	2	Yes	2	Well	2	Market	3	Neighbours	3	Burning	1	0
Female	2	21 and above	1	Single	2	Student	2	No	1	No	1	No	1	Well	2	Do not remember	1	None	1	Backyard	2	0
Male	1	21 and above	1	Single	2	Student	2	Yes	2	Do not Know	3	Yes	2	Well	2	Market	3	FoodSellers	2	Bush	3	0
Female	2	21 and above	1	Married	1	None	3	Yes	2	Do not Know	3	Yes	2	Well	2	Market	3	Neighbours	3	Backyard	2	0
Female	2	21 and above	1	Married	1	None	3	No	1	Yes	2	Yes	2	BoreholeTap water	1	Market	3	Neighbours	3	Bush	3	0
Female	2	21 and above	1	Married	1	None	3	No	1	Yes	2	Yes	2	Well	2	Market	3	FoodSellers	2	Burning	1	0
Male	1	21 and above	1	Single	2	None	3	Yes	2	Do not Know	3	No	1	Well	2	Market	3	FoodSellers	2	Backyard	2	0
Female	2	21 and above	1	Married	1	None	3	Yes	2	No	1	Yes	2	Well	2	Market	3	FoodSellers	2	Bush	3	0
Female	2	06-20 years	2	Single	2	None	3	No	1	No	1	Yes	2	Well	2	Market	3	Neighbours	3	BackyardBush	4	0
Female	2	21 and above	1	Married	1	None	3	No	1	No	1	Yes	2	Well	2	Market	3	Both	4	Bush	3	0
Female	2	06-20 years	2	Single	2	None	3	No	1	No	1	Yes	2	Well	2	Market	3	Neighbours	3	Backyard	2	0
Female	2	06-20 years	2	Single	2	None	3	No	1	Yes	2	Yes	2	Well	2	Market	3	FoodSellers	2	Bush	3	0
Male	1	21 and above	1	Married	1	None	3	Yes	2	Do not Know	3	No	1	Well	2	Market	3	Neighbours	3	Backyard	2	0
Male	1	21 and above	1	Married	1	None	3	Yes	2	Yes	2	No	1	Well	2	Market	3	Neighbours	3	Backyard	2	0
Male	1	21 and above	1	Married	1	None	3	Yes	2	Yes	2	Yes	2	Well	2	Market	3	FoodSellers	2	Bush	3	0
Female	2	21 and above	1	Single	2	None	3	Yes	2	Do not Know	3	Yes	2	Well	2	Market	3	FoodSellers	2	BackyardBush	4	0
Male	1	06-20 years	2	Single	2	None	3	No	1	Yes	2	No	1	Well	2	Market	3	Neighbours	3	Backyard	2	0
Male	1	21 and above	1	Married	1	None	3	No	1	Yes	2	Yes	2	Well	2	Market	3	Neighbours	3	Backyard	2	0
Male	1	06-20 years	2	Single	2	None	3	No	1	Do not Know	3	No	1	BoreholeTap water	1	Market	3	FoodSellers	2	Backyard	2	0
Male	1	06-20 years	2	Single	2	None	3	No	1	Do not Know	3	Yes	2	Well	2	Market	3	Neighbours	3	Backyard	2	0
Male	1	21 and above	1	Single	2	None	3	Yes	2	Do not Know	3	No	1	Well	2	Market	3	FoodSellers	2	Backyard	2	0
Male	1	21 and above	1	Single	2	None	3	No	1	No	1	No	1	Well	2	Do not remember	1	FoodSellers	2	Backyard	2	0
Male	1	21 and above	1	Married	1	None	3	No	1	No	1	No	1	Well	2	Do not remember	1	None	1	Backyard	2	0
Male	1	21 and above	1	Married	1	Civil servant/Business	1	No	1	No	1	No	1	Well	2	Do not remember	1	None	1	Backyard	2	0
Male	1	21 and above	1	Married	1	None	3	No	1	No	1	No	1	Well	2	Do not remember	1	None	1	Backyard	2	0
Male	1	21 and above	1	Single	2	None	3	No	1	No	1	No	1	Well	2	Do not remember	1	None	1	Backyard	2	0
Female	2	21 and above	1	Married	1	None	3	No	1	No	1	No	1	Well	2	Do not remember	1	None	1	Backyard	2	0
Male	1	21 and above	1	Married	1	None	3	No	1	Do not Know	3	No	1	Well	2	Do not remember	1	Both	4	Burning	1	0
Male	1	21 and above	1	Single	2	None	3	No	1	No	1	No	1	Well	2	Do not remember	1	None	1	Backyard	2	0
Female	2	06-20 years	2	Single	2	None	3	No	1	No	1	No	1	Well	2	Market	3	Both	4	Bush	3	0
Female	2	21 and above	1	Single	2	None	3	No	1	No	1	No	1	Well	2	Do not remember	1	None	1	Backyard	2	0
Female	2	06-20 years	2	Single	2	None	3	No	1	No	1	No	1	Well	2	Do not remember	1	None	1	Backyard	2	0
Male	1	06-20 years	2	Single	2	None	3	No	1	No	1	No	1	BoreholeTap water	1	Do not remember	1	None	1	Bush	3	0
Female	2	21 and above	1	Married	1	None	3	Yes	2	No	1	Yes	2	Well	2	Do not remember	1	Neighbours	3	Backyard	2	0
Male	1	21 and above	1	Single	2	None	3	No	1	No	1	No	1	Well	2	Do not remember	1	None	1	Bush	3	0
Male	1	06-20 years	2	Single	2	None	3	No	1	No	1	No	1	Well	2	Do not remember	1	None	1	Backyard	2	0
Female	2	21 and above	1	Married	1	None	3	No	1	Do not Know	3	No	1	BoreholeTap water	1	Do not remember	1	Both	4	Backyard	2	0
Male	1	21 and above	1	Single	2	None	3	No	1	No	1	No	1	BoreholeTap water	1	Do not remember	1	None	1	Backyard	2	0
Male	1	06-20 years	2	Single	2	None	3	No	1	No	1	No	1	Well	2	Do not remember	1	Both	4	BackyardBush	4	0
Female	2	21 and above	1	Married	1	None	3	No	1	No	1	No	1	Well	2	Do not remember	1	None	1	Backyard	2	0
Female	2	21 and above	1	Married	1	None	3	No	1	No	1	No	1	Well	2	Do not remember	1	None	1	Burning	1	0
Female	2	21 and above	1	Married	1	None	3	No	1	No	1	No	1	Well	2	Do not remember	1	None	1	BackyardBush	4	0
Female	2	06-20 years	2	Single	2	None	3	No	1	No	1	No	1	Well	2	Do not remember	1	None	1	Backyard	2	0
Male	1	06-20 years	2	Single	2	None	3	No	1	No	1	No	1	Well	2	Do not remember	1	None	1	Bush	3	0
Male	1	21 and above	1	Single	2	None	3	No	1	No	1	No	1	Well	2	Do not remember	1	None	1	Backyard	2	0
Female	2	21 and above	1	Single	2	None	3	No	1	No	1	No	1	BoreholeTap water	1	Do not remember	1	Both	4	Burning	1	0
Male	1	21 and above	1	Married	1	None	3	No	1	No	1	No	1	BoreholeTap water	1	Do not remember	1	None	1	Backyard	2	0
Male	1	21 and above	1	Single	2	None	3	No	1	No	1	No	1	Well	2	Do not remember	1	None	1	Backyard	2	0
Female	2	21 and above	1	Single	2	None	3	No	1	No	1	No	1	Well	2	Do not remember	1	None	1	Backyard	2	0
Male	1	21 and above	1	Single	2	Civil servant/Business	1	No	1	No	1	No	1	Well	2	Do not remember	1	None	1	Backyard	2	0
Male	1	21 and above	1	Married	1	Civil servant/Business	1	No	1	No	1	No	1	BoreholeTap water	1	Do not remember	1	None	1	Backyard	2	0
Male	1	21 and above	1	Married	1	Civil servant/Business	1	No	1	No	1	No	1	BoreholeTap water	1	Do not remember	1	None	1	Backyard	2	0
Male	1	21 and above	1	Married	1	None	3	No	1	No	1	No	1	Well	2	Market	3	Both	4	Backyard	2	0
Male	1	21 and above	1	Married	1	Civil servant/Business	1	No	1	Do not Know	3	No	1	BoreholeTap water	1	Market	3	Both	4	Backyard	2	0
Male	1	21 and above	1	Married	1	Civil servant/Business	1	No	1	No	1	No	1	Well	2	Do not remember	1	None	1	Backyard	2	0
